# Supplementary material for: The risk factors of Urethrocutaneous fistula after hypospadias surgery in the youth population
Source: BMC Urol. 2018 Jul 24;18:64. doi: 10.1186/s12894-018-0366-z (PMC6057100; doi:10.1186/s12894-018-0366-z)
Supplement: Supplementary file 1 — The data of the patients received hypospadias repair in the current research. (XLSX 15 kb) [file 12894_2018_366_MOESM1_ESM.xlsx]

## Sheet: Sheet1
No	age	urinary operation history	urine test before surgery	commorbidity before surgery	urinary defect length(cm)	chordee	tubularization	free flap from oral cavity	penis vascular pedical flap	operation procedure	urinary diversion	fever after surgery	fistula
1	18	1	1	1	10	1	0	0	1	0	1	0	1
2	14	1	0	0	5.5	1	0	1	0	0	1	0	0
3	30	0	1	0	5	0	1	0	0	0	0	0	1
4	20	0	0	0	5.5	2	0	0	1	0	1	1	0
5	13	1	0	0	5	1	0	0	1	0	1	0	1
6	15	0	1	0	4.5	1	0	0	1	0	1	1	1
7	14	1	0	0	2	0	1	0	0	0	0	1	0
8	14	1	0	1	7	1	0	0	1	0	0	0	0
9	14	1	0	0	4	1	0	0	1	0	0	0	1
10	12	1	0	0	4	1	0	0	1	0	0	0	1
11	12	1	0	1	3	2	0	0	1	0	0	0	0
12	16	1	0	1	6	0	0	0	1	0	0	0	1
13	20	1	0	0	4	1	0	0	1	0	0	1	1
14	19	1	0	0	14	1	0	1	1	1	0	1	0
15	20	1	0	0	7	1	0	0	1	0	0	1	0
16	15	0	0	0	5	1	0	0	1	0	0	0	0
17	15	1	0	1	7	0	0	0	1	0	0	0	0
18	12	0	0	0	4	1	0	0	1	0	0	0	1
19	18	0	0	0	7	1	0	0	1	0	0	0	0
20	17	1	0	0	8	0	1	0	0	0	0	1	1
21	15	1	0	0	5	1	0	0	1	0	0	1	1
22	22	0	0	0	7	1	0	0	1	0	0	0	0
23	23	1	0	0	5	1	0	0	1	0	0	0	0
24	13	0	0	0	1	0	0	0	1	0	0	0	0
25	13	1	1	0	8	2	0	0	1	0	0	1	1
26	16	0	0	0	4	1	0	0	1	0	0	0	1
27	15	1	0	0	5	1	0	0	1	0	0	0	1
28	22	1	0	0	7	0	1	0	0	0	0	0	0
29	42	1	0	0	4	2	1	0	0	0	0	0	1
30	20	1	0	0	6	0	1	0	0	0	0	0	1
31	19	1	0	0	9	1	0	1	0	0	0	0	0
32	26	1	0	1	2	0	0	0	1	1	0	0	0
33	14	0	0	0	2.5	1	1	0	0	0	0	0	0
34	21	1	0	0	8	2	1	0	0	1	1	0	0
35	17	1	0	0	6	1	0	0	1	1	0	0	1
36	16	1	0	1	2	0	0	0	1	0	0	0	0
37	12	1	0	1	5	0	0	0	1	0	0	1	1
38	13	0	0	0	5	2	0	0	1	0	0	0	0
39	18	1	0	1	1.5	0	1	0	0	0	0	0	1
40	26	1	0	0	3	0	0	0	1	0	0	0	1
41	18	1	0	0	5	2	0	0	1	0	1	0	0
42	20	1	0	1	4	0	1	0	1	0	0	0	1
43	16	0	0	0	5	2	0	0	1	0	0	0	0
44	22	1	0	0	5	2	0	0	1	1	0	0	0
45	24	1	0	0	9	2	1	0	0	1	0	0	0
46	14	1	0	0	5.5	0	1	0	1	0	0	0	0
47	13	1	0	0	7	2	0	0	1	0	1	0	1
48	13	1	0	0	4	1	1	0	0	0	0	1	1
49	14	1	0	1	4.5	0	1	0	0	0	1	1	1
50	13	0	0	0	3	0	0	0	1	0	1	0	1
51	19	1	0	1	13	0	0	1	1	1	0	0	0
52	14	1	0	0	7	0	1	0	1	0	1	0	0
53	22	0	0	0	12	2	1	0	0	1	0	0	0
54	16	1	1	0	4	0	1	0	0	0	1	0	0
55	21	1	0	0	5.5	0	0	0	1	0	1	0	0
56	22	0	0	0	6	2	1	0	0	0	0	0	1
57	21	1	0	0	5.5	1	1	0	0	1	1	0	0
58	17	0	0	0	5	1	0	0	1	0	1	0	1
59	27	1	0	1	5	0	0	0	1	0	1	0	1
60	15	1	0	0	7	0	1	0	0	0	1	1	0
61	18	1	0	1	10	0	1	0	0	1	1	0	0
62	16	1	0	1	6	2	1	0	0	1	0	0	1
63	15	1	0	0	5.5	2	1	0	0	1	0	0	0
64	18	1	0	1	6	0	1	0	0	0	0	0	1
65	12	0	0	0	5.5	2	1	0	0	1	0	0	1
66	17	1	0	0	4	2	1	0	0	1	0	0	1
67	14	1	0	1	2	0	0	0	1	0	0	0	0
68	17	1	1	1	5.5	0	1	0	0	0	0	0	1
69	13	0	0	0	1	0	1	0	0	0	0	0	0
70	13	1	0	1	1	1	1	0	0	0	0	0	0
71	11	0	0	0	1	1	1	0	0	0	0	0	0
72	11	0	0	0	1	1	1	0	0	0	0	0	0
73	12	0	0	0	4.5	2	1	0	0	0	0	0	1
74	11	0	0	0	1	1	1	0	0	0	0	0	0
75	13	0	0	0	1.5	1	1	0	0	0	0	0	0
76	11	0	0	0	2	1	1	0	0	0	0	0	0
77	13	1	0	0	5	1	0	0	1	0	0	0	0
78	12	0	0	0	1.5	1	1	0	0	0	0	0	0
79	13	0	0	0	1	1	1	0	0	0	0	0	0
80	11	0	0	0	3	1	1	0	0	0	0	0	0
81	11	0	0	0	1	1	1	0	0	0	0	0	0
82	15	0	0	0	3.5	2	0	0	1	0	0	1	0
83	12	0	0	0	3	1	1	0	0	0	0	0	0
84	11	1	0	0	4.5	0	0	0	1	0	0	0	0
85	12	0	0	0	1.5	0	0	0	1	0	0	0	0
86	12	1	0	0	2.5	0	0	0	1	0	0	0	0
87	11	0	0	0	1	1	1	0	0	0	0	0	0
88	11	0	0	0	3.5	2	0	0	1	0	0	0	1
89	12	0	0	0	3	2	1	0	0	0	0	0	1
90	12	0	0	0	0.5	1	1	0	0	0	0	0	0
91	11	0	0	0	0.5	0	1	0	0	0	0	0	0
92	11	0	0	0	1	0	0	0	1	0	0	0	0
93	13	0	0	0	2	0	1	0	0	0	0	0	0
94	11	0	0	0	1	1	1	0	0	0	0	0	0
95	12	0	0	0	6	2	1	0	0	1	0	0	0
96	11	0	0	0	0.5	1	1	0	0	0	0	0	0
97	15	0	0	0	3.5	2	1	0	0	0	0	0	0
98	13	0	0	0	0.8	1	1	0	0	0	0	0	0
99	11	0	0	0	0.8	2	1	0	0	0	0	0	0
100	12	0	0	0	5	2	0	0	1	0	0	0	0
101	12	0	0	0	0.5	2	1	0	0	0	0	0	0
102	12	0	0	0	0.5	2	1	0	0	0	0	0	0
103	13	1	0	1	0.5	0	1	0	0	0	0	0	0
104	11	0	0	0	3	2	1	0	0	0	0	0	0
105	12	0	0	0	3	2	1	0	0	0	0	0	0
106	12	0	0	0	1.8	2	1	0	0	0	0	0	0
107	14	1	0	0	4	2	1	0	0	0	0	0	1
108	11	0	0	0	3	2	1	0	0	0	0	0	0
109	11	1	0	0	1.5	1	1	0	0	0	0	0	0
110	12	1	0	1	4	1	1	0	0	0	0	0	1
111	12	0	0	0	2	1	1	0	0	0	0	0	0
112	12	0	0	0	5	1	0	0	1	1	0	0	0
113	13	0	0	0	1	0	1	0	0	0	0	0	0
114	13	1	0	0	2	2	1	0	0	0	0	1	0
115	12	0	0	0	2.5	2	1	0	0	0	0	0	0
116	12	0	0	0	1	1	1	0	0	0	0	0	0
117	12	1	1	1	2	1	0	0	1	0	0	1	0
118	12	0	0	0	1	1	0	0	1	0	0	0	0
119	15	0	0	0	3	2	0	0	1	0	0	1	1
120	12	1	0	1	3	1	0	1	0	0	0	0	0
